# Supplementary material for: Airborne Ragweed (Ambrosia artemisiifolia) Allergen Exposure and Sensitization Pattern in Western Romania: A 5-Year Retrospective Cross-Sectional Observational Analysis of Sensitization Prevalence, Complemented by a Parallel Temporal Analysis of Aerobiological Data and Symptom-Driven Healthcare Presentation Patterns Study
Source: Life (Basel). 2026 Mar 22;16(3):526. doi: 10.3390/life16030526 (PMC13028212; doi:10.3390/life16030526)
Supplement: Supplementary file 1 [file life-16-00526-s001.zip]

Archive with 1 entries (1 files):
- Table S1. Anonymized patient data..pdf
